# Supplementary material for: Carissa macrocarpa Leaves Polar Fraction Ameliorates Doxorubicin-Induced Neurotoxicity in Rats via Downregulating the Oxidative Stress and Inflammatory Markers
Source: Pharmaceuticals (Basel). 2021 Dec 14;14(12):1305. doi: 10.3390/ph14121305 (PMC8709457; doi:10.3390/ph14121305)
Supplement: Supplementary file 1 [file pharmaceuticals-14-01305-s001.zip]

Archive with 1 entries (1 files):
- pharmaceuticals-1481316-supplementary.pdf
